# Supplementary material for: Pentacyclic Triterpenoid Content in Cranberry Raw Materials and Products
Source: Foods. 2024 Sep 30;13(19):3136. doi: 10.3390/foods13193136 (PMC11475460; doi:10.3390/foods13193136)
Supplement: Supplementary file 1 [file foods-13-03136-s001.zip]

Archive with 10 entries (10 files):
- Figure S1.tif
- FIgure S2A.tif
- Figure S2B.tif
- Figure S3.tif
- Figure S4A.tif
- Figure S4B.tif
- Figure S5.tif
- Figure S6.tif
- Figure S7.tif
- Figure S8.tif
